# Supplementary material for: High-resolution, large field-of-view label-free imaging via aberration-corrected, closed-form complex field reconstruction
Source: Nat Commun. 2024 Jun 3;15:4713. doi: 10.1038/s41467-024-49126-y (PMC11148160; doi:10.1038/s41467-024-49126-y)
Supplement: Supplementary file 4 — Source Data [file 41467_2024_49126_MOESM4_ESM.zip]

Archive with 44 entries (41 files):
- APIC_code/
- __MACOSX/._APIC_code
- APIC_code/LICENSE
- __MACOSX/APIC_code/._LICENSE
- APIC_code/subfunctionAPIC/
- __MACOSX/APIC_code/._subfunctionAPIC
- APIC_code/APIC_reconstruction.m
- __MACOSX/APIC_code/._APIC_reconstruction.m
- APIC_code/subfunctionAPIC/exact_shift.m
- __MACOSX/APIC_code/subfunctionAPIC/._exact_shift.m
- APIC_code/subfunctionAPIC/findAbeFromOverlap.m
- __MACOSX/APIC_code/subfunctionAPIC/._findAbeFromOverlap.m
- APIC_code/subfunctionAPIC/calUnknownMaskFromKnownMask.m
- __MACOSX/APIC_code/subfunctionAPIC/._calUnknownMaskFromKnownMask.m
- APIC_code/subfunctionAPIC/padImageToSquare_APIC.m
- __MACOSX/APIC_code/subfunctionAPIC/._padImageToSquare_APIC.m
- APIC_code/subfunctionAPIC/calLEDPosPerPatch.m
- __MACOSX/APIC_code/subfunctionAPIC/._calLEDPosPerPatch.m
- APIC_code/subfunctionAPIC/cNeoAlbedo.m
- __MACOSX/APIC_code/subfunctionAPIC/._cNeoAlbedo.m
- APIC_code/subfunctionAPIC/zernike/
- __MACOSX/APIC_code/subfunctionAPIC/._zernike
- APIC_code/subfunctionAPIC/calBoundary.m
- __MACOSX/APIC_code/subfunctionAPIC/._calBoundary.m
- APIC_code/subfunctionAPIC/cDivVlag.m
- __MACOSX/APIC_code/subfunctionAPIC/._cDivVlag.m
- APIC_code/subfunctionAPIC/recFieldFromKnown.m
- __MACOSX/APIC_code/subfunctionAPIC/._recFieldFromKnown.m
- APIC_code/subfunctionAPIC/phase_unwrapCG.m
- __MACOSX/APIC_code/subfunctionAPIC/._phase_unwrapCG.m
- APIC_code/subfunctionAPIC/recFieldKK.m
- __MACOSX/APIC_code/subfunctionAPIC/._recFieldKK.m
- APIC_code/subfunctionAPIC/calConvMtx.m
- __MACOSX/APIC_code/subfunctionAPIC/._calConvMtx.m
- APIC_code/subfunctionAPIC/CalTimeRemain.m
- __MACOSX/APIC_code/subfunctionAPIC/._CalTimeRemain.m
- APIC_code/subfunctionAPIC/zernike/zernpol.m
- __MACOSX/APIC_code/subfunctionAPIC/zernike/._zernpol.m
- APIC_code/subfunctionAPIC/zernike/license.txt
- __MACOSX/APIC_code/subfunctionAPIC/zernike/._license.txt
- APIC_code/subfunctionAPIC/zernike/zernfun.m
- __MACOSX/APIC_code/subfunctionAPIC/zernike/._zernfun.m
- APIC_code/subfunctionAPIC/zernike/zernfun2.m
- __MACOSX/APIC_code/subfunctionAPIC/zernike/._zernfun2.m
