# Supplementary material for: High-resolution, large field-of-view label-free imaging via aberration-corrected, closed-form complex field reconstruction
Source: Nat Commun. 2024 Jun 3;15:4713. doi: 10.1038/s41467-024-49126-y (PMC11148160; doi:10.1038/s41467-024-49126-y)
Supplement: Supplementary file 4 — Source Data [file 41467_2024_49126_MOESM4_ESM.zip › APIC_code/subfunctionAPIC/calUnknownMaskFromKnownMask.m]

function [unknownMask,linearArea] = calUnknownMaskFromKnownMask(knownMask,fullMask)
%The function calculate the unknown part of the entire image/matrix using the known part, the second input can be the indicator of what is measured
%   Detailed explanation goes here

if nargin == 1
    fullMask = ones(size(knownMask));
end

unknownMask = fullMask - knownMask;
unknownMask = (unknownMask == 1);

if nargout == 2
    unknownCorrTemp = fftshift(fft2(unknownMask));
    unknownCorr = fftshift(ifft2(ifftshift(unknownCorrTemp.*conj(unknownCorrTemp))));

    crossCorrTemp = fftshift(fft2(knownMask));
    crossCorr = fftshift(ifft2(ifftshift(unknownCorrTemp.*conj(crossCorrTemp))));

    linearArea = (crossCorr>10^-9) - (unknownCorr>10^-9);
    linearArea = (linearArea == 1);
end

end
