# Supplementary material for: High-resolution, large field-of-view label-free imaging via aberration-corrected, closed-form complex field reconstruction
Source: Nat Commun. 2024 Jun 3;15:4713. doi: 10.1038/s41467-024-49126-y (PMC11148160; doi:10.1038/s41467-024-49126-y)
Supplement: Supplementary file 4 — Source Data [file 41467_2024_49126_MOESM4_ESM.zip › APIC_code/subfunctionAPIC/cNeoAlbedo.m]

function cNeoAlbedodata = cNeoAlbedo
% colormap adopted from NASA: https://www.giss.nasa.gov/tools/panoply/colorbars/
cNeoAlbedodata = [228 156 34;
	 			235 161 38;
	 			236 162 39;
	 			235 163 42;
	 			235 164 46;
	 			236 165 49;
	 			237 166 50;
	 			237 167 53;
	 			238 168 56;
	 			239 169 57;
	 			241 171 60;
	 			239 171 62;
	 			239 172 65;
	 			240 173 68;
	 			241 174 70;
	 			240 175 73;
	 			242 177 77;
	 			243 178 78;
	 			243 179 81;
	 			244 180 83;
	 			244 181 86;
	 			245 182 89;
	 			244 183 92;
	 			245 184 93;
	 			246 185 96;
	 			247 185 98;
	 			247 187 101;
	 			248 187 104;
	 			247 189 107;
	 			248 189 109;
	 			248 191 112;
	 			249 192 113;
	 			249 193 116;
	 			249 193 116;
	 			249 193 116;
	 			250 194 119;
	 			248 195 119;
	 			249 195 121;
	 			250 196 122;
	 			250 196 124;
	 			250 198 125;
	 			250 198 125;
	 			251 199 126;
	 			249 199 128;
	 			250 200 129;
	 			250 200 131;
	 			251 201 132;
	 			250 201 134;
	 			251 202 135;
	 			251 202 135;
	 			252 203 137;
	 			251 203 137;
	 			252 204 140;
	 			250 205 140;
	 			251 205 143;
	 			250 206 143;
	 			251 207 144;
	 			251 207 144;
	 			251 207 146;
	 			252 208 147;
	 			251 209 149;
	 			251 209 149;
	 			251 209 151;
	 			252 210 152;
	 			252 211 155;
	 			252 211 155;
	 			251 212 155;
	 			252 213 158;
	 			252 212 160;
	 			253 213 161;
	 			251 214 161;
	 			251 214 162;
	 			252 214 165;
	 			253 215 166;
	 			253 215 166;
	 			252 216 168;
	 			251 217 169;
	 			252 218 172;
	 			252 218 172;
	 			251 219 172;
	 			251 220 176;
	 			251 220 176;
	 			251 220 176;
	 			252 220 179;
	 			250 221 179;
	 			251 222 182;
	 			251 222 182;
	 			252 222 184;
	 			249 224 184;
	 			250 224 187;
	 			250 224 187;
	 			251 225 190;
	 			251 225 190;
	 			251 227 193;
	 			251 227 193;
	 			251 227 193;
	 			251 228 196;
	 			252 229 198;
	 			252 229 198;
	 			251 230 201;
	 			251 231 204;
	 			252 232 207;
	 			252 232 207;
	 			250 233 207;
	 			251 235 212;
	 			251 235 212;
	 			251 235 212;
	 			251 236 215;
	 			252 237 218;
	 			251 238 221;
	 			251 238 221;
	 			252 239 223;
	 			251 239 223;
	 			250 241 226;
	 			250 241 226;
	 			251 241 229;
	 			251 243 232;
	 			251 244 234;
	 			251 244 234;
	 			252 245 237;
	 			251 246 240;
	 			251 246 240;
	 			251 248 243;
	 			251 248 243;
	 			250 249 245;
	 			251 250 248;
	 			251 251 251;
	 			251 251 251;
	 			250 250 250;
	 			248 250 249;
	 			248 250 249;
	 			247 248 250;
	 			247 248 250;
	 			244 248 249;
	 			244 248 249;
	 			243 247 248;
	 			242 246 249;
	 			242 246 249;
	 			241 245 248;
	 			241 245 248;
	 			239 244 247;
	 			238 243 247;
	 			237 242 246;
	 			237 242 246;
	 			235 240 244;
	 			233 241 244;
	 			232 240 243;
	 			232 240 243;
	 			231 238 244;
	 			230 239 244;
	 			229 238 243;
	 			229 238 243;
	 			228 237 242;
	 			227 236 241;
	 			227 236 241;
	 			226 235 242;
	 			224 235 241;
	 			223 234 240;
	 			223 234 240;
	 			223 233 242;
	 			219 232 240;
	 			219 232 240;
	 			217 231 240;
	 			215 229 238;
	 			212 229 239;
	 			211 228 238;
	 			209 227 239;
	 			209 227 239;
	 			207 226 240;
	 			204 226 239;
	 			202 224 237;
	 			201 223 237;
	 			200 223 239;
	 			197 223 238;
	 			195 221 236;
	 			194 220 237;
	 			193 220 239;
	 			191 220 238;
	 			189 218 236;
	 			186 217 237;
	 			186 217 237;
	 			184 216 237;
	 			183 215 236;
	 			182 214 235;
	 			178 214 236;
	 			177 213 237;
	 			175 211 235;
	 			174 212 235;
	 			173 210 236;
	 			170 210 236;
	 			169 209 235;
	 			168 208 234;
	 			166 207 235;
	 			166 207 235;
	 			164 208 235;
	 			162 207 236;
	 			161 208 236;
	 			160 207 237;
	 			158 207 237;
	 			158 207 239;
	 			157 206 238;
	 			156 207 238;
	 			156 206 239;
	 			153 206 238;
	 			153 206 240;
	 			151 205 239;
	 			151 205 241;
	 			151 205 241;
	 			147 206 240;
	 			147 205 242;
	 			146 204 241;
	 			145 205 242;
	 			144 204 241;
	 			142 204 243;
	 			142 204 243;
	 			142 204 243;
	 			140 204 242;
	 			138 203 243;
	 			138 203 243;
	 			138 203 245;
	 			135 202 244;
	 			133 202 244;
	 			133 202 244;
	 			133 202 244;
	 			130 201 245;
	 			129 200 246;
	 			127 200 245;
	 			126 198 246;
	 			123 197 246;
	 			122 195 246;
	 			119 195 245;
	 			118 194 244;
	 			115 192 246;
	 			114 191 245;
	 			113 190 246;
	 			110 189 246;
	 			108 189 245;
	 			107 187 246;
	 			106 186 247;
	 			104 186 246;
	 			102 183 248;
	 			101 182 247;
	 			97 181 245;
	 			96 179 245;
	 			94 179 246;
	 			93 177 247;
	 			90 177 246;
	 			89 176 247;
	 			87 175 247;
	 			86 174 246;
	 			82 173 246;
	 			81 171 247;
	 			79 171 248;
	 			78 170 247;
	 			75 168 246;
	 			72 163 239]./255;

end
