# Supplementary material for: High-resolution, large field-of-view label-free imaging via aberration-corrected, closed-form complex field reconstruction
Source: Nat Commun. 2024 Jun 3;15:4713. doi: 10.1038/s41467-024-49126-y (PMC11148160; doi:10.1038/s41467-024-49126-y)
Supplement: Supplementary file 4 — Source Data [file 41467_2024_49126_MOESM4_ESM.zip › APIC_code/subfunctionAPIC/cDivVlag.m]

function cDivVlagdata = cDivVlag
% colormap adopted from seaborn: http://seaborn.pydata.org/tutorial/color_palettes.html
cDivVlagdata = [35 105 188;
	 			35 105 188;
	 			38 106 188;
	 			38 106 188;
	 			41 107 188;
	 			44 108 188;
	 			44 108 188;
	 			46 109 188;
	 			49 110 188;
	 			49 110 188;
	 			51 111 187;
	 			54 112 187;
	 			54 112 187;
	 			56 114 187;
	 			56 114 187;
	 			58 115 187;
	 			61 116 187;
	 			61 116 187;
	 			63 117 187;
	 			65 118 187;
	 			65 118 187;
	 			67 119 187;
	 			69 120 187;
	 			69 120 187;
	 			71 121 187;
	 			73 122 187;
	 			73 122 187;
	 			75 123 187;
	 			75 123 187;
	 			77 124 187;
	 			79 125 187;
	 			79 125 187;
	 			81 126 188;
	 			83 127 188;
	 			83 127 188;
	 			85 128 188;
	 			87 129 188;
	 			87 129 188;
	 			88 130 188;
	 			90 131 188;
	 			90 131 188;
	 			92 132 188;
	 			92 132 188;
	 			94 134 189;
	 			96 135 189;
	 			96 135 189;
	 			97 136 189;
	 			99 137 189;
	 			99 137 189;
	 			101 138 189;
	 			102 139 190;
	 			102 139 190;
	 			104 140 190;
	 			106 141 190;
	 			106 141 190;
	 			108 142 190;
	 			108 142 190;
	 			109 143 191;
	 			111 144 191;
	 			111 144 191;
	 			113 145 191;
	 			114 146 192;
	 			114 146 192;
	 			116 147 192;
	 			118 148 192;
	 			118 148 192;
	 			119 149 192;
	 			119 149 192;
	 			121 150 193;
	 			123 152 193;
	 			123 152 193;
	 			124 153 194;
	 			126 154 194;
	 			126 154 194;
	 			128 155 194;
	 			129 156 195;
	 			129 156 195;
	 			131 157 195;
	 			132 158 195;
	 			132 158 195;
	 			134 159 196;
	 			134 159 196;
	 			136 160 196;
	 			137 161 197;
	 			137 161 197;
	 			139 162 197;
	 			140 163 198;
	 			140 163 198;
	 			142 165 198;
	 			144 166 199;
	 			144 166 199;
	 			145 167 199;
	 			147 168 199;
	 			147 168 199;
	 			148 169 200;
	 			148 169 200;
	 			150 170 200;
	 			152 171 201;
	 			152 171 201;
	 			153 172 202;
	 			155 173 202;
	 			155 173 202;
	 			156 175 203;
	 			158 176 203;
	 			158 176 203;
	 			160 177 204;
	 			161 178 204;
	 			161 178 204;
	 			163 179 205;
	 			163 179 205;
	 			164 180 205;
	 			166 181 206;
	 			166 181 206;
	 			168 183 207;
	 			169 184 207;
	 			169 184 207;
	 			171 185 208;
	 			172 186 208;
	 			172 186 208;
	 			174 187 209;
	 			174 187 209;
	 			176 188 210;
	 			177 190 210;
	 			177 190 210;
	 			179 191 211;
	 			180 192 212;
	 			180 192 212;
	 			182 193 212;
	 			184 194 213;
	 			184 194 213;
	 			185 196 214;
	 			187 197 214;
	 			187 197 214;
	 			188 198 215;
	 			188 198 215;
	 			190 199 216;
	 			192 200 216;
	 			192 200 216;
	 			193 202 217;
	 			195 203 218;
	 			195 203 218;
	 			197 204 219;
	 			198 205 219;
	 			198 205 219;
	 			200 206 220;
	 			201 208 221;
	 			201 208 221;
	 			203 209 222;
	 			203 209 222;
	 			205 210 222;
	 			206 211 223;
	 			206 211 223;
	 			208 213 224;
	 			209 214 225;
	 			209 214 225;
	 			211 215 226;
	 			213 217 226;
	 			213 217 226;
	 			214 218 227;
	 			216 219 228;
	 			216 219 228;
	 			218 220 229;
	 			218 220 229;
	 			219 222 230;
	 			221 223 231;
	 			221 223 231;
	 			223 224 232;
	 			224 226 232;
	 			224 226 232;
	 			226 227 233;
	 			228 228 234;
	 			228 228 234;
	 			229 230 235;
	 			229 230 235;
	 			231 231 236;
	 			232 232 237;
	 			232 232 237;
	 			234 234 238;
	 			236 235 239;
	 			236 235 239;
	 			237 236 239;
	 			239 237 240;
	 			239 237 240;
	 			240 238 241;
	 			242 240 242;
	 			242 240 242;
	 			243 241 242;
	 			243 241 242;
	 			244 242 243;
	 			245 242 244;
	 			245 242 244;
	 			246 243 244;
	 			247 244 244;
	 			247 244 244;
	 			248 244 244;
	 			249 245 244;
	 			249 245 244;
	 			249 245 244;
	 			249 245 244;
	 			249 245 244;
	 			250 245 244;
	 			250 245 244;
	 			250 244 243;
	 			250 244 243;
	 			250 244 243;
	 			250 243 242;
	 			250 242 241;
	 			250 242 241;
	 			250 241 240;
	 			249 240 239;
	 			249 240 239;
	 			249 239 238;
	 			248 237 236;
	 			248 237 236;
	 			248 236 235;
	 			248 236 235;
	 			247 235 233;
	 			246 233 232;
	 			246 233 232;
	 			246 232 230;
	 			245 230 229;
	 			245 230 229;
	 			244 228 227;
	 			243 227 225;
	 			243 227 225;
	 			243 225 224;
	 			242 224 222;
	 			242 224 222;
	 			241 222 221;
	 			241 222 221;
	 			240 220 219;
	 			240 219 217;
	 			240 219 217;
	 			239 217 216;
	 			238 216 214;
	 			238 216 214;
	 			237 214 212;
	 			237 212 211;
	 			237 212 211;
	 			236 211 209;
	 			236 211 209;
	 			235 209 207;
	 			234 208 206;
	 			234 208 206;
	 			234 206 204;
	 			233 204 203;
	 			233 204 203;
	 			232 203 201;
	 			232 201 199;
	 			232 201 199;
	 			231 200 198;
	 			230 198 196;
	 			230 198 196;
	 			230 197 194;
	 			230 197 194;
	 			229 195 193;
	 			228 193 191;
	 			228 193 191;
	 			228 192 190;
	 			227 190 188;
	 			227 190 188;
	 			226 189 187;
	 			226 187 185;
	 			226 187 185;
	 			225 186 183;
	 			224 184 182;
	 			224 184 182;
	 			224 182 180;
	 			224 182 180;
	 			223 181 179;
	 			222 179 177;
	 			222 179 177;
	 			222 178 175;
	 			221 176 174;
	 			221 176 174;
	 			220 175 172;
	 			220 173 171;
	 			220 173 171;
	 			219 172 169;
	 			219 170 168;
	 			219 170 168;
	 			218 169 166;
	 			218 169 166;
	 			217 167 165;
	 			217 166 163;
	 			217 166 163;
	 			216 164 162;
	 			215 163 160;
	 			215 163 160;
	 			215 161 158;
	 			214 160 157;
	 			214 160 157;
	 			214 158 155;
	 			214 158 155;
	 			213 157 154;
	 			212 155 152;
	 			212 155 152;
	 			212 153 151;
	 			211 152 149;
	 			211 152 149;
	 			210 150 148;
	 			210 149 146;
	 			210 149 146;
	 			209 147 145;
	 			209 146 143;
	 			209 146 143;
	 			208 144 142;
	 			208 144 142;
	 			207 143 140;
	 			207 141 139;
	 			207 141 139;
	 			206 140 137;
	 			206 138 136;
	 			206 138 136;
	 			205 137 134;
	 			204 136 133;
	 			204 136 133;
	 			204 134 131;
	 			203 133 130;
	 			203 133 130;
	 			202 131 128;
	 			202 131 128;
	 			202 130 127;
	 			201 128 126;
	 			201 128 126;
	 			201 127 124;
	 			200 125 123;
	 			200 125 123;
	 			199 124 121;
	 			199 122 120;
	 			199 122 120;
	 			198 121 118;
	 			197 119 117;
	 			197 119 117;
	 			197 118 115;
	 			197 118 115;
	 			196 116 114;
	 			196 115 112;
	 			196 115 112;
	 			195 113 111;
	 			194 112 110;
	 			194 112 110;
	 			194 110 108;
	 			193 109 107;
	 			193 109 107;
	 			192 107 105;
	 			192 107 105;
	 			192 106 104;
	 			191 104 102;
	 			191 104 102;
	 			190 103 101;
	 			190 101 100;
	 			190 101 100;
	 			189 100 98;
	 			188 98 97;
	 			188 98 97;
	 			188 97 95;
	 			187 95 94;
	 			187 95 94;
	 			186 94 93;
	 			186 94 93;
	 			186 92 91;
	 			185 91 90;
	 			185 91 90;
	 			184 89 88;
	 			184 88 87;
	 			184 88 87;
	 			183 86 86;
	 			182 85 84;
	 			182 85 84;
	 			182 83 83;
	 			181 82 81;
	 			181 82 81;
	 			180 80 80;
	 			180 80 80;
	 			179 79 79;
	 			179 77 77;
	 			179 77 77;
	 			178 75 76;
	 			177 74 75;
	 			177 74 75;
	 			176 72 73;
	 			176 71 72;
	 			176 71 72;
	 			175 69 70;
	 			174 68 69;
	 			174 68 69;
	 			173 66 68;
	 			173 66 68;
	 			173 64 66;
	 			172 63 65;
	 			172 63 65;
	 			171 61 64;
	 			170 59 62;
	 			170 59 62;
	 			170 58 61;
	 			169 56 60;
	 			169 56 60;
	 			168 54 58;
	 			168 54 58]./255;
            
for idx = 1:3
    cDivVlagdata(:,idx) = cDivVlagdata(:,idx)./max(cDivVlagdata(:,idx));
end

end
